# Supplementary material for: Peroxiredoxin 6 Down-Regulation Induces Metabolic Remodeling and Cell Cycle Arrest in HepG2 Cells
Source: Antioxidants (Basel). 2019 Oct 23;8(11):505. doi: 10.3390/antiox8110505 (PMC6912460; doi:10.3390/antiox8110505)
Supplement: Supplementary file 1 [file antioxidants-08-00505-s001.zip]

Archive with 3 entries (3 files):
- Suppl. file 1-v2-1.xlsx
- Suppl. file 2-v2-1.xlsx
- Suppl. file 3-v2-1.xlsx
